# Supplementary material for: A Comprehensive Genetic Study of Microtubule-Associated Gene Clusters for Male Infertility in a Taiwanese Cohort
Source: Int J Mol Sci. 2023 Oct 19;24(20):15363. doi: 10.3390/ijms242015363 (PMC10607339; doi:10.3390/ijms242015363)
Supplement: Supplementary file 1 [file ijms-24-15363-s001.zip]

Archive with 1 entries (1 files):
- ijms-2612231-supplementary.pdf
